# Supplementary material for: Strain-Induced Domain Structure and Its Impact on Magnetic and Transport Properties of Gd0.6Ca0.4MnO3 Thin Films
Source: ACS Omega. 2021 Dec 9;6(50):34572–9. doi: 10.1021/acsomega.1c04904 (PMC8697384; doi:10.1021/acsomega.1c04904)
Supplement: Supplementary file 1 — ao1c04904_si_001.zip [file ao1c04904_si_001.zip]

Archive with 14 entries (13 files):
- supplementary file/
- supplementary file/supplementary file.tex
- supplementary file/supplementary file.pdf
- supplementary file/supplementary file.log
- supplementary file/supplementary file.blg
- supplementary file/supplementary file.bbl
- supplementary file/supplementary file.aux
- supplementary file/acs-supplementary file.bib
- supplementary file/SLAO-TEM.pdf
- supplementary file/112-xrd.pdf
- supplementary file/112-xrd.eps
- supplementary file/011-xrd.pdf
- supplementary file/011-xrd.eps
- supplementary file/supplementary file.synctex.gz
