# Supplementary material for: Strain-Induced Domain Structure and Its Impact on Magnetic and Transport Properties of Gd0.6Ca0.4MnO3 Thin Films
Source: ACS Omega. 2021 Dec 9;6(50):34572–9. doi: 10.1021/acsomega.1c04904 (PMC8697384; doi:10.1021/acsomega.1c04904)
Supplement: Supplementary file 1 — ao1c04904_si_001.zip [file ao1c04904_si_001.zip › supplementary file/supplementary file.tex]

\documentclass[journal=jacsat,manuscript=article]{achemso}

%%%%%%%%%%%%%%%%%%%%%%%%%%%%%%%%%%%%%%%%%%%%%%%%%%%%%%%%%%%%%%%%%%%%%
%% Place any additional packages needed here.  Only include packages
%% which are essential, to avoid problems later.
%%%%%%%%%%%%%%%%%%%%%%%%%%%%%%%%%%%%%%%%%%%%%%%%%%%%%%%%%%%%%%%%%%%%%

\usepackage[T1]{fontenc} % Use modern font encodings
\usepackage{graphicx}
\usepackage{xcolor}


\newcommand*\mycommand[1]{\texttt{\emph{#1}}}
\renewcommand\thepage{S\arabic{page}}
\renewcommand\thefigure{S\arabic{figure}}

%%%%%%%%%%%%%%%%%%%%%%%%%%%%%%%%%%%%%%%%%%%%%%%%%%%%%%%%%%%%%%%%%%%%%
%% Meta-data block
%% ---------------
%% Each author should be given as a separate \author command.
%%
%% Corresponding authors should have an e-mail given after the author
%% name as an \email command. Phone and fax numbers can be given
%% using \phone and \fax, respectively; this information is optional.
%%
%% The affiliation of authors is given after the authors; each
%% \affiliation command applies to all preceding authors not already
%% assigned an affiliation.
%%
%% The affiliation takes an option argument for the short name.  This
%% will typically be something like "University of Somewhere".
%%
%% The \altaffiliation macro should be used for new address, etc.
%% On the other hand, \alsoaffiliation is used on a per author basis
%% when authors are associated with multiple institutions.
%%%%%%%%%%%%%%%%%%%%%%%%%%%%%%%%%%%%%%%%%%%%%%%%%%%%%%%%%%%%%%%%%%%%%
\author{Azar Beiranvand}
\email{azabei@utu.fi}
\author{Elmeri Rivasto}
\author{Hannu Huhtinen}
\author{Petriina Paturi}
\affiliation[University of Turku]
{Wihuri Physical Laboratory, Department of Physics and Astronomy, University of Turku, FI-20014 Turku, Finland}

%%%%%%%%%%%%%%%%%%%%%%%%%%%%%%%%%%%%%%%%%%%%%%%%%%%%%%%%%%%%%%%%%%%%%
%% The document title should be given as usual. Some journals require
%% a running title from the author: this should be supplied as an
%% optional argument to \title.
%%%%%%%%%%%%%%%%%%%%%%%%%%%%%%%%%%%%%%%%%%%%%%%%%%%%%%%%%%%%%%%%%%%%%
\title[An \textsf{achemso} demo]
{Supporting information for: Strain induced domain structure and its impact on magnetic and transport properties of  Gd$_{0.6}$Ca$_{0.4}$MnO$_{3}$ thin films}

%%%%%%%%%%%%%%%%%%%%%%%%%%%%%%%%%%%%%%%%%%%%%%%%%%%%%%%%%%%%%%%%%%%%%
%% Some journals require a list of abbreviations or keywords to be
%% supplied. These should be set up here, and will be printed after
%% the title and author information, if needed.
%%%%%%%%%%%%%%%%%%%%%%%%%%%%%%%%%%%%%%%%%%%%%%%%%%%%%%%%%%%%%%%%%%%%%
\abbreviations{IR,NMR,UV}

\begin{document}


\section{The XRD measurements}
The $\theta -2\theta$  scans of $(022)$ and $(224)$ peaks for GCMO film grown in STO, LSAT and SLAO substrates are shown in Figure \ref{fig:xps}.

\begin{figure}[h!]
\begin{center}
\includegraphics[width=0.49\textwidth]{011-xrd.pdf}
\includegraphics[width=0.49\textwidth]{112-xrd.pdf}
 \caption{The room temperature $\theta -2\theta$ scans measured in (a) $\langle$112$\rangle$ and (b) $\langle$224$\rangle$ directions for GCMO thin
films grown on different substrates.}
\label {fig:xps}
\end{center}
\end{figure} 


\section{Microstructure properties}
In order to show the periodic formation of dislocations in interface between film and substrate, the HRTEM image of GCMO/SLAO film is displayed in Figure \ref{fig:mh} .

\begin{figure}[h!]
\begin{center}
\includegraphics[width=0.85\textwidth]{SLAO-TEM.pdf}
 \caption{The HRTEM image of GCMO/SLAO film to show the overall view of the interface
 	region with the periodic dislocations shown by the arrows.}
\label {fig:mh}
\end{center}
\end{figure} 


\end{document}
