# Supplementary material for: Strain-Induced Domain Structure and Its Impact on Magnetic and Transport Properties of Gd0.6Ca0.4MnO3 Thin Films
Source: ACS Omega. 2021 Dec 9;6(50):34572–9. doi: 10.1021/acsomega.1c04904 (PMC8697384; doi:10.1021/acsomega.1c04904)
Supplement: Supplementary file 1 — ao1c04904_si_001.zip [file ao1c04904_si_001.zip › supplementary file/supplementary file.log]

This is pdfTeX, Version 3.14159265-2.6-1.40.18 (TeX Live 2017/Debian) (preloaded format=pdflatex 2021.3.31)  23 NOV 2021 00:44
entering extended mode
 restricted \write18 enabled.
 %&-line parsing enabled.
**"supplementary file.tex"
(./supplementary file.tex
LaTeX2e <2017-04-15>
Babel <3.18> and hyphenation patterns for 5 language(s) loaded.
(/usr/share/texlive/texmf-dist/tex/latex/achemso/achemso.cls
Document Class: achemso 2018/02/05 v3.11a Submission to ACS journals
(/usr/share/texlive/texmf-dist/tex/latex/base/article.cls
Document Class: article 2014/09/29 v1.4h Standard LaTeX document class
(/usr/share/texlive/texmf-dist/tex/latex/base/size12.clo
File: size12.clo 2014/09/29 v1.4h Standard LaTeX file (size option)
)
\c@part=\count79
\c@section=\count80
\c@subsection=\count81
\c@subsubsection=\count82
\c@paragraph=\count83
\c@subparagraph=\count84
\c@figure=\count85
\c@table=\count86
\abovecaptionskip=\skip41
\belowcaptionskip=\skip42
\bibindent=\dimen102
)
(/usr/share/texlive/texmf-dist/tex/latex/xkeyval/xkeyval.sty
Package: xkeyval 2014/12/03 v2.7a package option processing (HA)

(/usr/share/texlive/texmf-dist/tex/generic/xkeyval/xkeyval.tex
(/usr/share/texlive/texmf-dist/tex/generic/xkeyval/xkvutils.tex
\XKV@toks=\toks14
\XKV@tempa@toks=\toks15

(/usr/share/texlive/texmf-dist/tex/generic/xkeyval/keyval.tex))
\XKV@depth=\count87
File: xkeyval.tex 2014/12/03 v2.7a key=value parser (HA)
))
\acs@bib@file=\write3
\c@bibnote=\count88

(/usr/share/texlive/texmf-dist/tex/latex/geometry/geometry.sty
Package: geometry 2010/09/12 v5.6 Page Geometry

(/usr/share/texlive/texmf-dist/tex/generic/oberdiek/ifpdf.sty
Package: ifpdf 2017/03/15 v3.2 Provides the ifpdf switch
)
(/usr/share/texlive/texmf-dist/tex/generic/oberdiek/ifvtex.sty
Package: ifvtex 2016/05/16 v1.6 Detect VTeX and its facilities (HO)
Package ifvtex Info: VTeX not detected.
)
(/usr/share/texlive/texmf-dist/tex/generic/ifxetex/ifxetex.sty
Package: ifxetex 2010/09/12 v0.6 Provides ifxetex conditional
)
\Gm@cnth=\count89
\Gm@cntv=\count90
\c@Gm@tempcnt=\count91
\Gm@bindingoffset=\dimen103
\Gm@wd@mp=\dimen104
\Gm@odd@mp=\dimen105
\Gm@even@mp=\dimen106
\Gm@layoutwidth=\dimen107
\Gm@layoutheight=\dimen108
\Gm@layouthoffset=\dimen109
\Gm@layoutvoffset=\dimen110
\Gm@dimlist=\toks16
)
(/usr/share/texlive/texmf-dist/tex/latex/caption/caption.sty
Package: caption 2016/02/21 v3.3-144 Customizing captions (AR)

(/usr/share/texlive/texmf-dist/tex/latex/caption/caption3.sty
Package: caption3 2016/05/22 v1.7-166 caption3 kernel (AR)
Package caption3 Info: TeX engine: e-TeX on input line 67.
\captionmargin=\dimen111
\captionmargin@=\dimen112
\captionwidth=\dimen113
\caption@tempdima=\dimen114
\caption@indent=\dimen115
\caption@parindent=\dimen116
\caption@hangindent=\dimen117
)
\c@ContinuedFloat=\count92
)
(/usr/share/texlive/texmf-dist/tex/latex/float/float.sty
Package: float 2001/11/08 v1.3d Float enhancements (AL)
\c@float@type=\count93
\float@exts=\toks17
\float@box=\box26
\@float@everytoks=\toks18
\@floatcapt=\box27
)
(/usr/share/texlive/texmf-dist/tex/latex/graphics/graphicx.sty
Package: graphicx 2017/06/01 v1.1a Enhanced LaTeX Graphics (DPC,SPQR)

(/usr/share/texlive/texmf-dist/tex/latex/graphics/graphics.sty
Package: graphics 2017/06/25 v1.2c Standard LaTeX Graphics (DPC,SPQR)

(/usr/share/texlive/texmf-dist/tex/latex/graphics/trig.sty
Package: trig 2016/01/03 v1.10 sin cos tan (DPC)
)
(/usr/share/texlive/texmf-dist/tex/latex/graphics-cfg/graphics.cfg
File: graphics.cfg 2016/06/04 v1.11 sample graphics configuration
)
Package graphics Info: Driver file: pdftex.def on input line 99.

(/usr/share/texlive/texmf-dist/tex/latex/graphics-def/pdftex.def
File: pdftex.def 2018/01/08 v1.0l Graphics/color driver for pdftex
))
\Gin@req@height=\dimen118
\Gin@req@width=\dimen119
)
(/usr/share/texlive/texmf-dist/tex/latex/setspace/setspace.sty
Package: setspace 2011/12/19 v6.7a set line spacing
)
(/usr/share/texlive/texmf-dist/tex/latex/url/url.sty
\Urlmuskip=\muskip10
Package: url 2013/09/16  ver 3.4  Verb mode for urls, etc.
)
\acs@author@cnt=\count94
\acs@affil@cnt=\count95
\acs@affil@alt@cnt=\count96
\acs@footnote@cnt=\count97
\acs@affil@marker@cnt=\count98
\acs@space@pre@title=\skip43
\acs@space@post@title=\skip44
\acs@space@post@author=\skip45
\acs@space@post@address=\skip46
\acs@space@post@email=\skip47
\acs@maketitle@width=\skip48
\@float@every@scheme=\toks19
\c@scheme=\count99
\@float@every@chart=\toks20
\c@chart=\count100
\@float@every@graph=\toks21
\c@graph=\count101
\@float@every@table=\toks22
\acs@collect@toks=\toks23
\acs@collect@empty@toks=\toks24
\acs@tocentry@height=\skip49
\acs@tocentry@width=\skip50

(/usr/share/texlive/texmf-dist/tex/latex/achemso/achemso-jacsat.cfg
File: achemso-jacsat.cfg 2018/02/05 v3.11a achemso configuration: J. Am. Chem. 
Soc.
)
(/usr/share/texlive/texmf-dist/tex/latex/natbib/natbib.sty
Package: natbib 2010/09/13 8.31b (PWD, AO)
\bibhang=\skip51
\bibsep=\skip52
LaTeX Info: Redefining \cite on input line 694.
\c@NAT@ctr=\count102
)
(/usr/share/texlive/texmf-dist/tex/latex/achemso/natmove.sty
Package: natmove 2010/01/15 v1.1a Automatic citation moving with natbib
)
(/usr/share/texlive/texmf-dist/tex/latex/mciteplus/mciteplus.sty
Package: mciteplus 2013/09/13 v1.2 enhanced mcite
\@mcitetmptoksA=\toks25
\@mcitetmpdima=\dimen120
\@mcitetmpdimb=\dimen121
\@mcitetmpcnta=\count103
\@mcitetmpcntb=\count104
\c@mcitebibitemcount=\count105
\c@mcitesubitemcount=\count106

** mciteplus: Detected natbib.sty. Invoking hooks.
)) (/usr/share/texlive/texmf-dist/tex/latex/base/fontenc.sty
Package: fontenc 2017/04/05 v2.0i Standard LaTeX package

(/usr/share/texlive/texmf-dist/tex/latex/base/t1enc.def
File: t1enc.def 2017/04/05 v2.0i Standard LaTeX file
LaTeX Font Info:    Redeclaring font encoding T1 on input line 48.
))
(/usr/share/texlive/texmf-dist/tex/latex/xcolor/xcolor.sty
Package: xcolor 2016/05/11 v2.12 LaTeX color extensions (UK)

(/usr/share/texlive/texmf-dist/tex/latex/graphics-cfg/color.cfg
File: color.cfg 2016/01/02 v1.6 sample color configuration
)
Package xcolor Info: Driver file: pdftex.def on input line 225.
Package xcolor Info: Model `cmy' substituted by `cmy0' on input line 1348.
Package xcolor Info: Model `hsb' substituted by `rgb' on input line 1352.
Package xcolor Info: Model `RGB' extended on input line 1364.
Package xcolor Info: Model `HTML' substituted by `rgb' on input line 1366.
Package xcolor Info: Model `Hsb' substituted by `hsb' on input line 1367.
Package xcolor Info: Model `tHsb' substituted by `hsb' on input line 1368.
Package xcolor Info: Model `HSB' substituted by `hsb' on input line 1369.
Package xcolor Info: Model `Gray' substituted by `gray' on input line 1370.
Package xcolor Info: Model `wave' substituted by `hsb' on input line 1371.
)
(./supplementary file.aux)
\openout1 = `"supplementary file.aux"'.

LaTeX Font Info:    Checking defaults for OML/cmm/m/it on input line 61.
LaTeX Font Info:    ... okay on input line 61.
LaTeX Font Info:    Checking defaults for T1/cmr/m/n on input line 61.
LaTeX Font Info:    ... okay on input line 61.
LaTeX Font Info:    Checking defaults for OT1/cmr/m/n on input line 61.
LaTeX Font Info:    ... okay on input line 61.
LaTeX Font Info:    Checking defaults for OMS/cmsy/m/n on input line 61.
LaTeX Font Info:    ... okay on input line 61.
LaTeX Font Info:    Checking defaults for OMX/cmex/m/n on input line 61.
LaTeX Font Info:    ... okay on input line 61.
LaTeX Font Info:    Checking defaults for U/cmr/m/n on input line 61.
LaTeX Font Info:    ... okay on input line 61.
\openout3 = `"acs-supplementary file.bib"'.


*geometry* driver: auto-detecting
*geometry* detected driver: pdftex
*geometry* verbose mode - [ preamble ] result:
* driver: pdftex
* paper: <default>
* layout: <same size as paper>
* layoutoffset:(h,v)=(0.0pt,0.0pt)
* modes: 
* h-part:(L,W,R)=(72.2698pt, 469.75539pt, 72.2698pt)
* v-part:(T,H,B)=(72.2698pt, 650.43037pt, 72.2698pt)
* \paperwidth=614.295pt
* \paperheight=794.96999pt
* \textwidth=469.75539pt
* \textheight=650.43037pt
* \oddsidemargin=-0.00018pt
* \evensidemargin=-0.00018pt
* \topmargin=-37.00018pt
* \headheight=12.0pt
* \headsep=25.0pt
* \topskip=12.0pt
* \footskip=30.0pt
* \marginparwidth=44.0pt
* \marginparsep=10.0pt
* \columnsep=10.0pt
* \skip\footins=10.8pt plus 4.0pt minus 2.0pt
* \hoffset=0.0pt
* \voffset=0.0pt
* \mag=1000
* \@twocolumnfalse
* \@twosidefalse
* \@mparswitchfalse
* \@reversemarginfalse
* (1in=72.27pt=25.4mm, 1cm=28.453pt)

Package caption Info: Begin \AtBeginDocument code.
Package caption Info: float package is loaded.
Package caption Info: End \AtBeginDocument code.
(/usr/share/texlive/texmf-dist/tex/context/base/mkii/supp-pdf.mkii
[Loading MPS to PDF converter (version 2006.09.02).]
\scratchcounter=\count107
\scratchdimen=\dimen122
\scratchbox=\box28
\nofMPsegments=\count108
\nofMParguments=\count109
\everyMPshowfont=\toks26
\MPscratchCnt=\count110
\MPscratchDim=\dimen123
\MPnumerator=\count111
\makeMPintoPDFobject=\count112
\everyMPtoPDFconversion=\toks27
) (/usr/share/texlive/texmf-dist/tex/latex/oberdiek/epstopdf-base.sty
Package: epstopdf-base 2016/05/15 v2.6 Base part for package epstopdf

(/usr/share/texlive/texmf-dist/tex/generic/oberdiek/infwarerr.sty
Package: infwarerr 2016/05/16 v1.4 Providing info/warning/error messages (HO)
)
(/usr/share/texlive/texmf-dist/tex/latex/oberdiek/grfext.sty
Package: grfext 2016/05/16 v1.2 Manage graphics extensions (HO)

(/usr/share/texlive/texmf-dist/tex/generic/oberdiek/kvdefinekeys.sty
Package: kvdefinekeys 2016/05/16 v1.4 Define keys (HO)

(/usr/share/texlive/texmf-dist/tex/generic/oberdiek/ltxcmds.sty
Package: ltxcmds 2016/05/16 v1.23 LaTeX kernel commands for general use (HO)
)))
(/usr/share/texlive/texmf-dist/tex/latex/oberdiek/kvoptions.sty
Package: kvoptions 2016/05/16 v3.12 Key value format for package options (HO)

(/usr/share/texlive/texmf-dist/tex/generic/oberdiek/kvsetkeys.sty
Package: kvsetkeys 2016/05/16 v1.17 Key value parser (HO)

(/usr/share/texlive/texmf-dist/tex/generic/oberdiek/etexcmds.sty
Package: etexcmds 2016/05/16 v1.6 Avoid name clashes with e-TeX commands (HO)

(/usr/share/texlive/texmf-dist/tex/generic/oberdiek/ifluatex.sty
Package: ifluatex 2016/05/16 v1.4 Provides the ifluatex switch (HO)
Package ifluatex Info: LuaTeX not detected.
)
Package etexcmds Info: Could not find \expanded.
(etexcmds)             That can mean that you are not using pdfTeX 1.50 or
(etexcmds)             that some package has redefined \expanded.
(etexcmds)             In the latter case, load this package earlier.
)))
(/usr/share/texlive/texmf-dist/tex/generic/oberdiek/pdftexcmds.sty
Package: pdftexcmds 2018/01/21 v0.26 Utility functions of pdfTeX for LuaTeX (HO
)
Package pdftexcmds Info: LuaTeX not detected.
Package pdftexcmds Info: \pdf@primitive is available.
Package pdftexcmds Info: \pdf@ifprimitive is available.
Package pdftexcmds Info: \pdfdraftmode found.
)
Package epstopdf-base Info: Redefining graphics rule for `.eps' on input line 4
38.
Package grfext Info: Graphics extension search list:
(grfext)             [.pdf,.png,.jpg,.mps,.jpeg,.jbig2,.jb2,.PDF,.PNG,.JPG,.JPE
G,.JBIG2,.JB2,.eps]
(grfext)             \AppendGraphicsExtensions on input line 456.

(/usr/share/texlive/texmf-dist/tex/latex/latexconfig/epstopdf-sys.cfg
File: epstopdf-sys.cfg 2010/07/13 v1.3 Configuration of (r)epstopdf for TeX Liv
e
))
LaTeX Font Info:    Try loading font information for T1+cmss on input line 61.

(/usr/share/texlive/texmf-dist/tex/latex/base/t1cmss.fd
File: t1cmss.fd 2014/09/29 v2.5h Standard LaTeX font definitions
)
LaTeX Font Info:    External font `cmex10' loaded for size
(Font)              <20.74> on input line 61.
LaTeX Font Info:    External font `cmex10' loaded for size
(Font)              <14.4> on input line 61.
LaTeX Font Info:    External font `cmex10' loaded for size
(Font)              <12> on input line 61.
LaTeX Font Info:    External font `cmex10' loaded for size
(Font)              <7> on input line 61.
LaTeX Font Info:    External font `cmex10' loaded for size
(Font)              <5> on input line 61.
LaTeX Font Info:    External font `cmex10' loaded for size
(Font)              <8> on input line 61.
LaTeX Font Info:    External font `cmex10' loaded for size
(Font)              <6> on input line 61.


pdfTeX warning: /usr/bin/pdflatex (file ./011-xrd.pdf): PDF inclusion: found PD
F version <1.7>, but at most version <1.5> allowed
<011-xrd.pdf, id=1, 361.35pt x 252.945pt>
File: 011-xrd.pdf Graphic file (type pdf)
<use 011-xrd.pdf>
Package pdftex.def Info: 011-xrd.pdf  used on input line 69.
(pdftex.def)             Requested size: 230.18271pt x 161.12776pt.


pdfTeX warning: /usr/bin/pdflatex (file ./112-xrd.pdf): PDF inclusion: found PD
F version <1.7>, but at most version <1.5> allowed
<112-xrd.pdf, id=2, 361.35pt x 252.945pt>
File: 112-xrd.pdf Graphic file (type pdf)
<use 112-xrd.pdf>
Package pdftex.def Info: 112-xrd.pdf  used on input line 70.
(pdftex.def)             Requested size: 230.18271pt x 161.12776pt.

LaTeX Warning: `!h' float specifier changed to `!ht'.

<SLAO-TEM.pdf, id=3, 361.32155pt x 253.20107pt>
File: SLAO-TEM.pdf Graphic file (type pdf)
<use SLAO-TEM.pdf>
Package pdftex.def Info: SLAO-TEM.pdf  used on input line 85.
(pdftex.def)             Requested size: 399.29494pt x 279.8163pt.

LaTeX Warning: `!h' float specifier changed to `!ht'.

[1

{/var/lib/texmf/fonts/map/pdftex/updmap/pdftex.map}] [2 <./011-xrd.pdf> <./112-
xrd.pdf> <./SLAO-TEM.pdf>] (./supplementary file.aux) ) 
Here is how much of TeX's memory you used:
 5084 strings out of 494880
 75872 string characters out of 6179601
 138016 words of memory out of 5000000
 8332 multiletter control sequences out of 15000+600000
 16585 words of font info for 40 fonts, out of 8000000 for 9000
 36 hyphenation exceptions out of 8191
 60i,6n,94p,361b,450s stack positions out of 5000i,500n,10000p,200000b,80000s
 </home/azabei/.texlive2
017/texmf-var/fonts/pk/ljfour/jknappen/ec/ecrm1200.600pk> </home/azabei/.texliv
e2017/texmf-var/fonts/pk/ljfour/jknappen/ec/ecbx1728.600pk> </home/azabei/.texl
ive2017/texmf-var/fonts/pk/ljfour/jknappen/ec/ecss1200.600pk> </home/azabei/.te
xlive2017/texmf-var/fonts/pk/ljfour/jknappen/ec/ecti1200.600pk> </home/azabei/.
texlive2017/texmf-var/fonts/pk/ljfour/jknappen/ec/ecss1440.600pk> </home/azabei
/.texlive2017/texmf-var/fonts/pk/ljfour/jknappen/ec/ecsx2074.600pk></usr/share/
texlive/texmf-dist/fonts/type1/public/amsfonts/cm/cmmi12.pfb></usr/share/texliv
e/texmf-dist/fonts/type1/public/amsfonts/cm/cmr12.pfb></usr/share/texlive/texmf
-dist/fonts/type1/public/amsfonts/cm/cmsy10.pfb>
Output written on "supplementary file.pdf" (2 pages, 699507 bytes).
PDF statistics:
 248 PDF objects out of 1000 (max. 8388607)
 65 compressed objects within 1 object stream
 0 named destinations out of 1000 (max. 500000)
 16 words of extra memory for PDF output out of 10000 (max. 10000000)
