# Supplementary material for: Strain-Induced Domain Structure and Its Impact on Magnetic and Transport Properties of Gd0.6Ca0.4MnO3 Thin Films
Source: ACS Omega. 2021 Dec 9;6(50):34572–9. doi: 10.1021/acsomega.1c04904 (PMC8697384; doi:10.1021/acsomega.1c04904)
Supplement: Supplementary file 1 — ao1c04904_si_001.zip [file ao1c04904_si_001.zip › supplementary file/supplementary file.blg]

This is BibTeX, Version 0.99d (TeX Live 2015/Debian)
Capacity: max_strings=35307, hash_size=35307, hash_prime=30011
The top-level auxiliary file: supplementary file.aux
The style file: achemso.bst
I found no \bibdata command---while reading file supplementary file.aux
Reallocated singl_function (elt_size=4) to 100 items from 50.
Warning--I didn't find a database entry for "achemso-control"
achemso 2016/01/20 v3.10b
You've used 0 entries,
            2514 wiz_defined-function locations,
            737 strings with 6216 characters,
and the built_in function-call counts, 63 in all, are:
= -- 0
> -- 0
< -- 0
+ -- 0
- -- 0
* -- 2
:= -- 12
add.period$ -- 0
call.type$ -- 0
change.case$ -- 0
chr.to.int$ -- 0
cite$ -- 0
duplicate$ -- 0
empty$ -- 1
format.name$ -- 0
if$ -- 1
int.to.chr$ -- 0
int.to.str$ -- 1
missing$ -- 0
newline$ -- 22
num.names$ -- 0
pop$ -- 0
preamble$ -- 1
purify$ -- 0
quote$ -- 0
skip$ -- 0
stack$ -- 0
substring$ -- 0
swap$ -- 0
text.length$ -- 0
text.prefix$ -- 0
top$ -- 1
type$ -- 0
warning$ -- 0
while$ -- 0
width$ -- 0
write$ -- 22
(There was 1 error message)
