# Supplementary material for: Strain-Induced Domain Structure and Its Impact on Magnetic and Transport Properties of Gd0.6Ca0.4MnO3 Thin Films
Source: ACS Omega. 2021 Dec 9;6(50):34572–9. doi: 10.1021/acsomega.1c04904 (PMC8697384; doi:10.1021/acsomega.1c04904)
Supplement: Supplementary file 1 — ao1c04904_si_001.zip [file ao1c04904_si_001.zip › supplementary file/supplementary file.bbl]

\providecommand{\latin}[1]{#1}
\providecommand*\mcitethebibliography{\thebibliography}
\csname @ifundefined\endcsname{endmcitethebibliography}
  {\let\endmcitethebibliography\endthebibliography}{}
\begin{mcitethebibliography}{0}
\providecommand*\natexlab[1]{#1}
\providecommand*\mciteSetBstSublistMode[1]{}
\providecommand*\mciteSetBstMaxWidthForm[2]{}
\providecommand*\mciteBstWouldAddEndPuncttrue
  {\def\EndOfBibitem{\unskip.}}
\providecommand*\mciteBstWouldAddEndPunctfalse
  {\let\EndOfBibitem\relax}
\providecommand*\mciteSetBstMidEndSepPunct[3]{}
\providecommand*\mciteSetBstSublistLabelBeginEnd[3]{}
\providecommand*\EndOfBibitem{}
\mciteSetBstSublistMode{f}
\mciteSetBstMaxWidthForm{subitem}{(\alph{mcitesubitemcount})}
\mciteSetBstSublistLabelBeginEnd
  {\mcitemaxwidthsubitemform\space}
  {\relax}
  {\relax}

\end{mcitethebibliography}
