# Supplementary material for: Strain-Induced Domain Structure and Its Impact on Magnetic and Transport Properties of Gd0.6Ca0.4MnO3 Thin Films
Source: ACS Omega. 2021 Dec 9;6(50):34572–9. doi: 10.1021/acsomega.1c04904 (PMC8697384; doi:10.1021/acsomega.1c04904)
Supplement: Supplementary file 1 — ao1c04904_si_001.zip [file ao1c04904_si_001.zip › supplementary file/supplementary file.aux]

\relax 
\citation{achemso-control}
\providecommand{\mciteSetMaxWidth}[3]{\relax}
\providecommand{\mciteSetMaxCount}[3]{\relax}
\bibstyle{achemso}
\@writefile{lof}{\contentsline {figure}{\numberline {S1}{\ignorespaces The room temperature $\theta -2\theta $ scans measured in (a) $\delimiter "426830A $112$\delimiter "526930B $ and (b) $\delimiter "426830A $224$\delimiter "526930B $ directions for GCMO thin films grown on different substrates.\relax }}{S2}}
\providecommand*\caption@xref[2]{\@setref\relax\@undefined{#1}}
\newlabel{fig:xps}{{S1}{S2}}
\@writefile{lof}{\contentsline {figure}{\numberline {S2}{\ignorespaces The HRTEM image of GCMO/SLAO film to show the overall view of the interface region with the periodic dislocations shown by the arrows.\relax }}{S2}}
\newlabel{fig:mh}{{S2}{S2}}
